# Supplementary material for: CircPPFIA2 drives prostate cancer progression and enzalutamide resistance by sponging miR-646 and miR-1200 to upregulate ETS1
Source: Cell Death Discov. 2025 Dec 8;12:45. doi: 10.1038/s41420-025-02904-z (PMC12830911; doi:10.1038/s41420-025-02904-z)
Supplement: Supplementary file 4 — Supplementary Table S2 [file 41420_2025_2904_MOESM4_ESM.xlsx]

## Sheet: Sheet1
siRNA sequence(5’-3’)
si-circPPFIA2-1	GCTGCTAATCAGGAGGAAT
si-circPPFIA2-2	AGGAGGAATTTGCTGCACT
si-circPPFIA2-3	TAATCAGGAGGAATTTGCT
mRNA primers(5’-3’)
CircPPFIA2-F	TGCTAATCAGGAGGAATTTGCT
CircPPFIA2-R	ACCACCGTCATTCTTAGTGATC
PPFIA2-F	TTAGCAGCCCTTTCTTCCCG
PPFIA2-R	ATGGCCTCCCTAATGTCCCT
GAPDH-F	AGAAGGCTGGGGCTCATTTG
GAPDH-R	GCAGGAGGCATTGCTGATGAT
18SrRNA-F	ACACGGACAGGATTGACAGA
18SrRNA-R	GGACATCTAAGGGCATCACA
U6-F	CTCGCTTCGGCAGCACA
U6-R	AACGCTTCACGAATTTGCGT
C10orf46-F	GTCCTGGTGACTATATCCCCAT
C10orf46-R	GAGGCACAATGCTCTGCAATG
CDYL2-F	CTTATCCGATGGAAAGGCTACG
CDYL2-R	GCTTCCCTGACTTGATCCTCTT
ETS1-F	GATAGTTGTGATCGCCTCACC
ETS1-R	GTCCTCTGAGTCGAAGCTGTC
HNRNPL-F	TTGTGGCCCTGTCCAGAGAATT
HNRNPL-R	GTTTGTGTAGTCCCAAGTATCCTG
miRNA sequence(5’-3’)
hsa-miR-1200 mimics(sense)	CUCCUGAGCCAUUCUGAGCCUC
hsa-miR-1200 mimics(antisense)	GGCUCAGAAUGGCUCAGGAGUU
hsa-miR-1200 inhibitor(sense)	GAGGCUCAGAAUGGCUCAGGAG
hsa-miR-1200 inhibitor(antisense)
hsa-miR-646 mimics(sense)	AAGCAGCUGCCUCUGAGGC
hsa-miR-646 mimics(antisense)	CUCAGAGGCAGCUGCUUUU
hsa-miR-646 inhibitor(sense)	GCCUCAGAGGCAGCUGCUU
hsa-miR-646 inhibitor(antisense)
Negative control(sense)	UUCUCCGAACGUGUCACGUTT
Negative control(antisense)	ACGUGACACGUUCGGAGAATT
MircoRNA inhibitor N.C(sense)	CAGUACUUUUGUGUAGUACAA
MircoRNA inhibitor N.C(antisense)
